# Supplementary material for: A Strategic Synthesis of Orange Waste-Derived Porous Carbon via a Freeze-Drying Method: Morphological Characterization and Cytocompatibility Evaluation
Source: Molecules. 2024 Aug 22;29(16):3967. doi: 10.3390/molecules29163967 (PMC11357121; doi:10.3390/molecules29163967)
Supplement: Supplementary file 1 [file molecules-29-03967-s001.zip]

Archive with 1 entries (1 files):
- molecules-3117133-supplementary.pdf
